# Supplementary material for: Continued range expansion of Aedes albopictus (Diptera: Culicidae) in Iowa, United States
Source: J Med Entomol. 2026 Apr 3;63(2):tjag052. doi: 10.1093/jme/tjag052 (PMC13047283; doi:10.1093/jme/tjag052)
Supplement: tjag052_Supplementary_Data [file tjag052_supplementary_data.zip]

Archive with 5 entries (5 files):
- Figure S1.docx
- Table S1.xlsx
- Table S2.docx
- Table S3.docx
- Table S4.xlsx
