# Supplementary material for: Continued range expansion of Aedes albopictus (Diptera: Culicidae) in Iowa, United States
Source: J Med Entomol. 2026 Apr 3;63(2):tjag052. doi: 10.1093/jme/tjag052 (PMC13047283; doi:10.1093/jme/tjag052)
Supplement: tjag052_Supplementary_Data [file tjag052_supplementary_data.zip › Table S1.xlsx]

## Sheet: Table S1
Table S1. Distribution of trapping efforts by county and by year.
	2021						2022						2023						2024						2025
County	BG	GAT	NJLT	Gravid	CDC	Total	BG	GAT	NJLT	Gravid	CDC	Total	BG	GAT	NJLT	Gravid	CDC	Total	BG	GAT	NJLT	Gravid	CDC	Total	BG	GAT	NJLT	Gravid	CDC	Total
Black Hawk			1	2		3			1	2		3			1	2		3			1	2		3			1	2		3
Clinton	1	5				6	1	5				6	1	5				6	1	5				6	1	5				6
Dallas						0						0						0						0				2		2
Des Moines	4	10				14	4	10				14	1	5				6	1	5				6	1	5				6
Fremont	1	5				6	1	5				6	1	6				7	1	5				6		4				4
Jefferson	1	5				6	1	5				6	1	5				6						0						0
Johnson	1	5	1	1		8	1	5	1	1		8	1	5	1	1		8	1	5	1	1		8	1	5	1	1		8
Lee	4	10				14	4	10				14						0						0						0
Louisa	1	5				6	1	7				8	1	5				6	1	5				6	1	5				6
Mills						0						0						0						0	1	1	1	2		5
Muscatine						0						0	1	6				7	1	5				6						0
O'Brien			1	1	1	3			1	1	1	3			1	1	1	3						0						0
Page	1	5	1	1	1	9			1	1	1	3			1	1	1	3			1	1	1	3						0
Polk		16	10	10		36		14	5	5		24		5	5	5		15		5	5	5		15		4	4	4		12
Scott						0		10				10		7				7						0						0
Story			4	4		8			4	4		8			4	4		8			4	4		8			4	4		8
Van Buren	1	5				6	1	5				6	1	6				7	1	5				6	1	5				6
Woodbury			2	2	1	5			2	2	1	5	1	5	2	2	1	11	1	5	2	2	1	11	1	5	2	2	1	11
Total	15	71	20	21	3	130	14	76	15	16	3	124	9	60	15	16	3	103	8	45	14	15	2	84	7	39	13	17	1	77
