# Supplementary material for: Continued range expansion of Aedes albopictus (Diptera: Culicidae) in Iowa, United States
Source: J Med Entomol. 2026 Apr 3;63(2):tjag052. doi: 10.1093/jme/tjag052 (PMC13047283; doi:10.1093/jme/tjag052)
Supplement: tjag052_Supplementary_Data [file tjag052_supplementary_data.zip › Table S4.xlsx]

## Sheet:  Polk County
	Polk County sites (2021-2025)
Year	Beaverdale	Euclid	Ewing	Grandview	Jester*	Lovington*	McHenry	Norwood*	Runnells*	Saylorville*	Sheridan	Strasser	Welker	XPO
2021	Trapping	Ae. albopictus	Trapping	Ae. albopictus	Trapping	Trapping	No trapping	Ae. albopictus	Trapping	Trapping	Ae. albopictus	No trapping	Trapping	Ae. albopictus
2022	Trapping	No trapping	No trapping	Trapping	Trapping	Ae. albopictus	Trapping	Ae. albopictus	Trapping	Ae. albopictus	No trapping	Trapping	No trapping	Ae. albopictus
2023	No trapping	No trapping	No trapping	No trapping	Trapping	Trapping	No trapping	Ae. albopictus	Trapping	Ae. albopictus	No trapping	No trapping	No trapping	No trapping
2024	No trapping	No trapping	No trapping	No trapping	Trapping	Ae. albopictus	No trapping	Ae. albopictus	Trapping	Ae. albopictus	No trapping	No trapping	No trapping	No trapping
2025	No trapping	No trapping	No trapping	No trapping	Ae. albopictus	No trapping	No trapping	Ae. albopictus	Trapping	Ae. albopictus	No trapping	No trapping	No trapping	No trapping
* denotes sites used in Figure 2A

## Sheet: Fremont County
	Fremont County sites (2021-2025)
Year	Barley	Blue	Cemetery	Farragut	G	Grape	Hamburg	Main	St. Mary	Swedish
2021	Trapping	Trapping	Trapping	No trapping	No trapping	Trapping	No trapping	No trapping	No trapping	Trapping
2022	Trapping	Trapping	Trapping	No trapping	No trapping	Trapping	No trapping	No trapping	No trapping	Trapping
2023	No trapping	Ae. albopictus	Trapping	Trapping	No trapping	Trapping	No trapping	Trapping	No trapping	Trapping
2024	Ae. albopictus	No trapping	Ae. albopictus	Trapping	Ae. albopictus	Ae. albopictus	No trapping	No trapping	No trapping	No trapping
2025	No trapping	Ae. albopictus	No trapping	No trapping	No trapping	Ae. albopictus	Ae. albopictus	No trapping	Ae. albopictus	No trapping
